# Supplementary material for: The effect of choline-stabilized orthosilicic acid in patients with peri-implantitis: an exploratory randomized, double-blind, placebo controlled study
Source: BMC Oral Health. 2021 Sep 29;21:485. doi: 10.1186/s12903-021-01817-4 (PMC8480141; doi:10.1186/s12903-021-01817-4)
Supplement: Supplementary file 1 — Additional file 1. Dataset Teughels et al. Peri-implantitis study. [file 12903_2021_1817_MOESM1_ESM.xlsx]

## Sheet: Blad1
Subject N°	Treatment	Gender	Age	Diabetes	Previously treated for chronic periodontitis	Implant number	Implant location	Implant brand	Implant surface charateristics	Function Time	PPD (mm) T0						PPD (mm) T6						PPD (mm) T12						BOP (%) T0						BOP (%) T6						BOP (%) T12						REC (mm) T0
											Buccal-Distal	Buccal	Buccal-Mesial	Lingual-Distal	Lingual	Lingual-Mesial	Buccal-Distal	Buccal	Buccal-Mesial	Lingual-Distal	Lingual	Lingual-Mesial	Buccal-Distal	Buccal	Buccal-Mesial	Lingual-Distal	Lingual	Lingual-Mesial	Buccal-Distal	Buccal	Buccal-Mesial	Lingual-Distal	Lingual	Lingual-Mesial	Buccal-Distal	Buccal	Buccal-Mesial	Lingual-Distal	Lingual	Lingual-Mesial	Buccal-Distal	Buccal	Buccal-Mesial	Lingual-Distal	Lingual	Lingual-Mesial	Buccal-Distal	Buccal	Buccal-Mesial
1-001	Placebo	Male	53	No	No	46	Posterior Mandibular	AB Implant	SLA	4 years	2	5	7	2	2	2	8	3	5	2	4	3	1	3	1	1	2	1	0	0	1	0	0	0	1	0	0	0	1	0	0	1	0	0	0	0	0	0	0
1-002	Placebo	Female	43	No	Yes	16	Posterior Maxillary	Dentium	SLA	3 years	4	4	5	9	5	3	3	1	2	5	3	2	3	1	1	5	3	2	1	1	1	1	1	1	1	0	0	1	1	1	1	0	0	1	1	0	3	3	2
						17	Posterior Maxillary	Dentium	SLA	3 years	5	5	5	2	7	9	3	1	3	7	3	7	3	2	3	5	3	5	1	1	1	1	1	1	0	1	1	1	1	1	0	0	1	1	0	1	2	3	1
1-003	Treatment	Male	58	Yes	No	11	Anterior Maxillary	Dentium	SLA	6 years	3	5	5	4	3	5	2	2	3	5	2	3	2	2	3	2	3	3	1	1	1	1	1	1	0	0	0	0	0	1	1	0	0	0	0	0	0	0	0
						13	Anterior Maxillary	Dentium	SLA	6 years	6	5	7	3	5	5	3	3	5	3	3	3	3	3	3	2	4	1	1	1	1	1	1	1	0	0	0	0	0	0	0	0	0	0	0	0	0	0	0
						22	Anterior Maxillary	Dentium	SLA	6 years	5	4	5	5	5	5	3	3	3	2	2	3	2	2	3	3	2	3	1	1	1	1	1	1	0	0	0	1	1	0	0	0	0	1	0	0	0	0	0
						24	Posterior Maxillary	Dentium	SLA	6 years	7	3	6	7	7	7	5	3	3	5	5	3	3	2	3	4	3	3	1	1	1	1	1	1	0	0	0	1	0	0	0	0	1	1	0	1	0	0	0
						31	Anterior Mandibular	Camlog	SLA	6 years	12	12	12	10	10	10	10	7	7	10	7	7	7	5	9	6	5	3	1	1	1	1	1	1	1	1	1	1	1	1	1	0	1	1	1	0	4	4	4
						32	Anterior Mandibular	Camlog	SLA	6 years	5	5	4	4	3	5	3	3	3	2	2	3	3	3	3	3	3	3	1	1	0	1	1	1	0	0	0	0	1	0	0	0	0	0	0	0	2	2	2
						41	Anterior Mandibular	Camlog	SLA	6 years	7	12	12	10	10	10													1	1	1	1	1	1													3	3	3
						42	Anterior Mandibular	Camlog	SLA	6 years	3	4	5	3	4	5	3	3	3	3	3	5	3	3	3	3	3	4	1	1	1	1	1	1	0	0	1	0	0	0	0	0	1	1	1	1	2	0	0
1-004	Treatment	Female	50	Yes	No	46	Posterior Mandibular	Dentium	SLA	5 years	7	8	5	5	5	7	6	5	4	2	4	5	4	4	5	3	5	7	1	1	1	1	1	1	1	1	0	0	0	1	0	0	1	0	1	1	0	0	0
1-005	Treatment	Female	32	No	No	36	Posterior Mandibular	Nucleoss	SLA	8 years	5	2	5	2	6	4	5	3	5	3	7	6							1	1	1	0	0	0	1	0	1	0	1	1							0	0	0
1-006	Placebo	Male	45	No	No	46	Posterior Mandibular	Dentium	SLA	2 years	2	5	5	3	5	4													1	1	1	0	1	1													0	0	0
1-007	Treatment	Male	54	No	Yes	36	Posterior Mandibular	Dentium	SLA	5,5 years	11	12	4	5	8	3	12	10	3	10	10	7	8	7	5	9	7	5	1	1	1	1	1	1	1	1	1	1	1	1	1	1	1	1	1	1	0	0	0
1-008	Placebo	Male	60	No	No	47	Posterior Mandibular	Dentium	SLA	3 years	7	8	2	8	4	2	3	2	1	1	1	2	2	1	0	2	1	1	1	1	1	1	1	1	0	0	0	0	0	0	0	0	0	0	0	0	0	0	0
1-009	Placebo	Female	64	Yes	No	34	Posterior Mandibular	Dentium	SLA	10 years	5	3	2	2	2	2	2	3	1	1	1	1	1	1	1	1	1	1	1	1	1	1	1	1	0	1	0	0	0	0	1	0	0	0	0	0	0	0	0
						35	Posterior Mandibular	Dentium	SLA	10 years	4	3	4	7	2	2	3	1	1	5	1	3	2	1	1	5	2	2	1	1	1	1	1	1	1	1	0	0	0	0	0	0	1	1	0	0	4	4	3
						37	Posterior Mandibular	Dentium	SLA	10 years	8	7	5	9	7	7	6	5	3	6	5	6	4	3	3	5	2	4	1	1	1	1	1	1	0	1	0	1	0	1	1	0	0	1	0	1	5	5	4
1-010	Treatment	Female	51	No	No	47	Posterior Mandibular	Dentium	SLA	2,5 years	2	2	6	2	7	8	2	2	3	2	3	5	1	1	1	1	2	5	0	1	1	0	1	1	0	0	0	0	0	1	0	0	0	0	0	1	0	0	0
1-011	Placebo	Female	68	No	No	26	Posterior Maxillary	Dentsply	SLA and fluoride-modified nanostructure	4 years	3	3	2	5	4	3	2	2	2	3	3	2	1	2	2	3	3	1	1	1	1	1	1	1	0	1	0	0	1	0	0	0	1	0	0	0	1	2	1
						27	Posterior Maxillary	Dentsply	SLA and fluoride-modified nanostructure	4 years	3	3	2	3	5	5	2	2	2	3	3	3	1	2	2	3	1	3	1	1	1	1	1	1	0	1	0	1	0	0	0	0	1	0	0	1	3	4	3
1-012	Treatment	Male	44	No	No	26	Posterior Maxillary	Friadent	SLA	3 years	3	3	5	4	3	3													0	0	1	0	0	0													0	0	0
						27	Posterior Maxillary	Dentsply	SLA and fluoride-modified nanostructure	3 years	4	5	3	3	4	4													0	1	0	0	1	0													0	0	0
1-013	Treatment	Male	50	No	No	36	Posterior Mandibular	Dentium	SLA	4,5 years	8	3	8	5	5	9	9	5	10	7	5	8	10	5	10	8	2	9	0	0	1	1	1	1	1	1	1	1	1	1	1	1	1	1	1	1	2	3	2
						46	Posterior Mandibular	Dentium	SLA	4,5 years	8	6	6	6	5	6	3	6	5	6	3	7	7	7	7	5	7	7	1	1	1	1	1	1	0	1	0	1	1	1	1	1	1	1	1	1	0	0	0
1-014	Placebo	Female	43	No	Yes	31	Anterior Mandibular	Nucleoss	SLA	3 years	6	4	7	4	3	3	3	1	2	2	1	1	2	1	2	3	2	2	1	1	1	1	1	1	0	0	0	0	0	0	1	0	0	0	0	0	0	1	0
						33	Anterior Mandibular	Nucleoss	SLA	3 years	9	4	3	5	5	5	3	1	2	4	2	5	3	3	3	2	2	3	1	1	1	1	1	1	1	0	0	1	0	1	1	0	0	0	0	0	2	3	3
						35	Posterior Mandibular	Nucleoss	SLA	3 years	2	5	5	2	6	6	2	2	2	3	3	6	2	2	2	2	3	2	1	1	1	1	1	1	0	0	0	1	0	1	0	0	0	0	1	0	0	0	0
						44	Posterior Mandibular	Nucleoss	SLA	3 years	5	6	6	3	5	7	5	3	3	2	2	2	4	2	3	3	2	3	1	1	1	1	1	1	1	1	0	0	0	0	0	1	0	1	0	0	0	2	0
						45	Posterior Mandibular	Nucleoss	SLA	3 years	2	2	5	3	6	6	3	3	1	2	2	2	5	3	2	3	2	3	1	1	1	1	1	1	1	1	0	0	0	0	0	1	0	0	1	0	0	0	0
1-015	Placebo	Female	56	No	No	36	Posterior Mandibular	Unknown	Unknown	2,5 years	7	4	5	5	7	3	2	2	3	4	2	3	3	2	2	3	3	3	1	0	0	1	1	0	0	1	0	1	0	0	0	0	0	1	0	0	0	0	0
1-016	Treatment	Female	67	Yes	No	14	Posterior Maxillary	Bego	SLA	6 years	5	3	5	6	5	5	2	1	1	1	2	2	1	2	3	3	2	2	1	1	1	1	1	1	0	0	0	0	0	0	0	1	0	1	0	0	0	0	0
1-017	Treatment	Male	46	No	No	12	Anterior Maxillary	Implant Direct	SLA	2 years	12	12	9	8	10	11	3	1	2	3	2	5	2	1	1	2	3	3	1	1	1	1	1	1	0	0	0	1	0	1	0	0	1	0	1	0	0	0	0
1-018	Placebo	Female	47	No	No	14	Posterior Maxillary	Unknown	Unknown	4 years	1	3	5	1	5	8	3	1	1	5	3	5	3	1	2	3	3	3	0	0	1	0	1	1	0	0	0	1	0	1	1	0	0	0	0	0	0	1	1
						44	Posterior Mandibular	Unknown	Unkown	4 years	9	6	8	8	7	8	2	2	3	2	3	3	3	3	5	3	3	3	0	1	1	1	1	1	0	1	0	0	0	1	1	0	1	1	1	1	0	2	1
1-019	Treatment	Male	44	No	Yes	35	Posterior Mandibular	Dentium	SLA	3 years	5	5	7	7	2	7	3	3	2	3	2	4	3	3	3	4	2	3	1	1	1	1	1	1	0	0	1	0	0	1	1	0	1	1	0	1	1	2	0
						36	Posterior Mandibular	Dentium	SLA	3 years	7	6	7	3	4	6	4	3	3	2	2	3	5	3	5	3	3	3	1	1	1	1	1	1	0	1	1	0	0	1	1	0	1	1	1	1	1	2	2
1-020	Placebo	Female	42	No	No	45	Posterior Mandibular	Nucleoss	SLA	2,5 years	8	4	5	10	5	7	4	3	3	2	3	5	3	3	2	3	3	3	1	1	1	1	1	1	1	0	0	0	0	1	1	0	0	1	0	0	0	0	0
						46	Posterior Mandibular	Nucleoss	SLA	2,5 years	6	8	10	8	9	10	1	4	5	1	3	7	5	5	5	2	3	7	1	1	1	1	1	1	0	1	1	0	1	1	1	1	1	0	1	1	0	0	0
1-021	Placebo	Male	39	No	Yes	46	Posterior Mandibular	Implant Direct	SLA	4 years	3	3	10	5	8	10	5	3	2	2	1	3	3	3	2	2	1	3	0	0	1	0	0	1	0	0	0	1	0	0	0	0	0	0	0	0	0	0	0
	Missing values
SLA	Sand blasted with large grit and acid-etched
[truncated: 96 more columns]
